# Supplementary material for: Enterotype Bacteroides Is Associated with a High Risk in Patients with Diabetes: A Pilot Study
Source: J Diabetes Res. 2020 Jan 22;2020:6047145. doi: 10.1155/2020/6047145 (PMC6996672; doi:10.1155/2020/6047145)
Supplement: Supplementary 2 — Table S2. Distribution of the sequence length of trimmed reads. [file 6047145.f2.xls]

## Sheet: Sheet1
Table S2. Distribution of the sequence length of trimmed reads
length	number
220-240	0
240-260	1273
260-280	311
280-300	258
300-320	311
320-340	198
340-360	173
360-380	469
380-400	8778
400-420	3873418
420-440	5574301
440-460	118
460-480	0
480-500	0
