# Supplementary material for: Enterotype Bacteroides Is Associated with a High Risk in Patients with Diabetes: A Pilot Study
Source: J Diabetes Res. 2020 Jan 22;2020:6047145. doi: 10.1155/2020/6047145 (PMC6996672; doi:10.1155/2020/6047145)
Supplement: Supplementary 3 — Table S3. Number of OTUs (operational taxonomic units) in each subject. [file 6047145.f10.xls]

## Sheet: Sheet1
Table S8. Cluster to which each sample belongs
sample	cluster
J30219	1
J30507	2
J30510	2
J30514	2
J30515	1
J30523	1
J30525	2
J30526	2
J30529	1
J30534	2
J30535	1
J30541	2
J30547	1
J30551	1
J30552	2
J30561	2
J30562	2
J30565	2
J30566	1
J30572	1
J30573	1
J30576	2
J30578	1
J30584	1
J30585	1
J30589	1
J30592	2
J30595	1
J30596	1
J30619	1
J30620	2
J30626	2
J30632	1
J30649	2
J30650	1
J30683	1
J30699	1
QL30000	1
QL30006	1
QL30007	1
QL30009	1
QL30018	1
QL30019	1
QL30024	1
QL30042	1
QL30051	1
QL30054	1
QL30056	1
QL30058	1
QL30060	1
QL30068	1
QL30069	1
QL30078	2
QL30080	1
QL30081	1
QL30091	1
QL30092	1
QL30093	1
QL30096	1
QL30104	1
QL30112	1
QL30113	1
QL30115	2
QL30127	2
QL30132	1
QL30141	2
QL30142	1
QL30149	1
QL30151	1
QL30152	1
QL30153	1
QL30159	1
QL30161	1
QL30167	1
QL30169	1
QL30171	1
QL30174	2
QL30180	1
QL30181	1
QL30185	1
QL30187	1
QL30189	1
QL30190	1
QL30191	2
QL30194	1
QL30196	1
QL30202	1
QL30203	1
QL30206	1
QL30214	1
QL30215	2
QL30218	1
QL30220	1
QL30221	1
QL30225	1
QL30226	1
QL30230	1
QL30233	1
QL30242	1
QL30243	1
QL30244	1
QL30250	1
QL30253	1
QL30255	2
QL30257	1
QL30260	1
QL30261	1
QL30263	2
QL30264	1
QL30265	1
QL30267	2
QL30268	2
QL30270	2
QL30271	1
QL30285	1
QL30288	2
QL30296	1
QL30302	1
QL30303	1
QL30315	1
QL30317	1
QL30319	2
QL30320	1
QL30323	1
QL30325	1
QL30330	1
QL30337	1
QL30343	1
QL30345	1
QL30346	1
QL30355	1
QL30358	2
QL30360	1
QL30365	1
QL30366	1
QL30367	1
QL30370	1
QL30375	1
QL30377	1
QL30384	2
QL30391	1
QL30405	1
QL30413	1
QL30424	2
QL30425	1
QL30428	1
QL30435	1
QL30448	1
QL30452	1
QL30453	2
QL30456	2
QL30461	1
QL30466	1
QL30475	1
QL30478	2
QL30480	1
QL30481	2
QL30483	1
QL30485	1
QL30487	1
QL30516	1
QL30623	1
QL30654	1
QL30668	1
QL30673	1
QL30674	1
QL30675	1
QL30678	1
QL30687	1
QL30695	1
QL30697	1
