# Supplementary material for: Enterotype Bacteroides Is Associated with a High Risk in Patients with Diabetes: A Pilot Study
Source: J Diabetes Res. 2020 Jan 22;2020:6047145. doi: 10.1155/2020/6047145 (PMC6996672; doi:10.1155/2020/6047145)
Supplement: Supplementary 4 — Table S4. Final number of OTUs of each subject after equalizing. [file 6047145.f3.xls]

## Sheet: Sheet1
Table S3. Number of OTUs(operational taxonomic units) in each subject.
sample_name	clean reads	mapped reads	mapped ratio(%)	OTUs
J30219	63093	53297	84.4737	245
J30507	58060	49306	84.9225	159
J30510	56296	47871	85.0345	285
J30514	55513	49409	89.0044	162
J30515	58381	50925	87.2287	106
J30523	63725	49553	77.7607	262
J30525	59344	53514	90.1759	187
J30526	61144	52918	86.5465	195
J30529	55719	48876	87.7187	193
J30534	58344	50276	86.1717	348
J30535	57465	48667	84.6898	198
J30541	55903	47038	84.1422	252
J30547	62611	51325	81.9744	181
J30551	58365	49945	85.5735	143
J30552	62863	51669	82.193	282
J30561	63234	56629	89.5547	244
J30562	60871	50860	83.5537	293
J30565	49719	44260	89.0203	157
J30566	55559	48192	86.7402	164
J30572	60401	50389	83.4241	156
J30573	56246	48492	86.2141	244
J30576	61114	51092	83.6011	231
J30578	58991	48556	82.3109	345
J30584	61503	50046	81.3716	363
J30585	55633	49612	89.1773	164
J30589	55017	46054	83.7087	195
J30592	57983	53685	92.5875	195
J30595	61143	49985	81.751	258
J30596	63012	51807	82.2177	276
J30619	59722	48156	80.6336	329
J30620	57340	49999	87.1974	155
J30626	63900	59280	92.77	204
J30632	60108	52810	87.8585	111
J30649	64329	54704	85.0379	257
J30650	61247	51011	83.2873	173
J30683	43380	39094	90.1199	162
J30699	55862	46633	83.4789	241
QL30000	57942	54328	93.7627	154
QL30006	55294	50324	91.0117	123
QL30007	62272	56154	90.1754	95
QL30009	51335	48175	93.8444	263
QL30018	62590	57239	91.4507	223
QL30019	62050	59223	95.444	193
QL30024	54525	48664	89.2508	170
QL30042	53545	48749	91.043	168
QL30051	63951	58145	90.9212	160
QL30054	55267	49788	90.0863	223
QL30056	52903	49229	93.0552	83
QL30058	55341	52562	94.9784	166
QL30060	55797	50822	91.0838	203
QL30068	60255	53681	89.0897	139
QL30069	48609	45395	93.3881	227
QL30078	58039	52979	91.2817	144
QL30080	64386	61274	95.1667	253
QL30081	63270	57824	91.3924	171
QL30091	54874	52593	95.8432	230
QL30092	55955	51742	92.4707	249
QL30093	44140	41569	94.1754	264
QL30096	58458	49583	84.8182	197
QL30104	62350	55573	89.1307	193
QL30112	62317	56817	91.1742	143
QL30113	54838	49437	90.151	235
QL30115	56169	53371	95.0186	242
QL30127	63111	59066	93.5907	150
QL30132	55609	53432	96.0852	327
QL30141	59594	54708	91.8012	152
QL30142	60238	55554	92.2242	198
QL30149	54553	50445	92.4697	327
QL30151	63398	60638	95.6466	406
QL30152	58091	50743	87.3509	266
QL30153	59247	55629	93.8934	251
QL30159	57662	49295	85.4896	231
QL30161	58483	47081	80.5037	268
QL30167	41062	39905	97.1823	142
QL30169	51376	47404	92.2688	165
QL30171	56513	42634	75.441	133
QL30174	62203	56657	91.084	161
QL30180	48982	42306	86.3705	121
QL30181	48434	43477	89.7655	246
QL30185	57991	50073	86.3462	181
QL30187	55580	49743	89.498	301
QL30189	50560	46731	92.4268	370
QL30190	40770	38986	95.6242	111
QL30191	34536	30863	89.3647	107
QL30194	59501	52558	88.3313	168
QL30196	63022	56843	90.1955	109
QL30202	33038	29925	90.5775	130
QL30203	57013	52054	91.302	236
QL30206	40198	37348	92.9101	114
QL30214	59710	54419	91.1388	149
QL30215	31557	30084	95.3323	153
QL30218	30154	26437	87.6733	130
QL30220	36173	31981	88.4112	134
QL30221	63392	52932	83.4995	157
QL30225	47259	43511	92.0692	125
QL30226	56366	49867	88.47	140
QL30230	60577	57168	94.3725	214
QL30233	57779	55289	95.6905	171
QL30242	61156	53653	87.7314	196
QL30243	42317	32890	77.7229	233
QL30244	62301	55385	88.8991	181
QL30250	61529	54824	89.1027	220
QL30253	44794	38253	85.3976	60
QL30255	55325	51333	92.7845	161
QL30257	56364	51727	91.7731	125
QL30260	48812	38536	78.9478	290
QL30261	50211	44195	88.0186	336
QL30263	57311	53619	93.558	217
QL30264	44756	42119	94.1081	228
QL30265	32452	26970	83.1074	182
QL30267	47286	40754	86.1862	206
QL30268	46017	38185	82.9802	209
QL30270	37394	32754	87.5916	221
QL30271	57190	55577	97.1796	219
QL30285	53084	41646	78.453	336
QL30288	51518	46230	89.7356	114
QL30296	57707	46102	79.8898	171
QL30302	63692	53046	83.2852	137
QL30303	58874	53004	90.0296	180
QL30315	59387	53082	89.3832	294
QL30317	58369	54520	93.4057	109
QL30319	56470	49283	87.2729	157
QL30320	51765	48882	94.4306	274
QL30323	55966	52586	93.9606	167
QL30325	61833	54798	88.6226	224
QL30330	59873	53373	89.1437	169
QL30337	55510	47197	85.0243	289
QL30343	57300	52354	91.3682	166
QL30345	62062	58836	94.802	180
QL30346	53178	51400	96.6565	203
QL30355	62110	56802	91.4539	187
QL30358	56126	49639	88.4421	278
QL30360	50098	45705	91.2312	112
QL30365	62623	50097	79.9978	312
QL30366	62831	55590	88.4754	127
QL30367	53145	45795	86.1699	306
QL30370	60528	56752	93.7616	288
QL30375	47240	39654	83.9416	321
QL30377	47082	43152	91.6529	172
QL30384	47096	41999	89.1774	210
QL30391	38145	33172	86.9629	154
QL30405	61682	56125	90.9909	208
QL30413	47223	43677	92.4909	163
QL30424	60452	55832	92.3576	196
QL30425	60185	56320	93.5781	316
QL30428	62386	55294	88.6321	154
QL30435	42030	36994	88.0181	95
QL30448	44441	41042	92.3517	161
QL30452	61152	54668	89.3969	229
QL30453	55509	50542	91.0519	227
QL30456	43903	37800	86.0989	248
QL30461	55216	46740	84.6494	269
QL30466	58651	49474	84.3532	349
QL30475	58699	51693	88.0645	258
QL30478	55214	50919	92.2212	111
QL30480	40749	34803	85.4082	306
QL30481	62403	59010	94.5628	307
QL30483	48687	45536	93.528	178
QL30485	61447	54893	89.3339	229
QL30487	55377	51462	92.9303	104
QL30516	30814	28865	93.675	187
QL30623	56701	47523	83.8133	211
QL30654	61503	57908	94.1548	202
QL30668	55753	49508	88.7988	113
QL30673	56561	50309	88.9464	137
QL30674	56655	49428	87.2438	168
QL30675	58095	50589	87.0798	163
QL30678	55802	49494	88.6957	180
QL30687	62201	54931	88.3121	141
QL30695	64929	55152	84.942	140
QL30697	63017	58892	93.4541	186
