# Supplementary material for: Enterotype Bacteroides Is Associated with a High Risk in Patients with Diabetes: A Pilot Study
Source: J Diabetes Res. 2020 Jan 22;2020:6047145. doi: 10.1155/2020/6047145 (PMC6996672; doi:10.1155/2020/6047145)
Supplement: Supplementary 5 — Table S5. The number of OTUs that can be assigned at each level. [file 6047145.f4.xls]

## Sheet: Sheet1
Table S4. Final number of OTUs of each subject after equalizing
sample_name	even_reads_num	otu_num_before	otu_num_final
J30219	26437	245	215
J30507	26437	159	142
J30510	26437	285	254
J30514	26437	162	143
J30515	26437	106	94
J30523	26437	262	246
J30525	26437	187	160
J30526	26437	195	161
J30529	26437	193	168
J30534	26437	348	308
J30535	26437	198	184
J30541	26437	252	225
J30547	26437	181	164
J30551	26437	143	130
J30552	26437	282	250
J30561	26437	244	203
J30562	26437	293	266
J30565	26437	157	140
J30566	26437	164	141
J30572	26437	156	136
J30573	26437	244	220
J30576	26437	231	200
J30578	26437	345	311
J30584	26437	363	339
J30585	26437	164	147
J30589	26437	195	183
J30592	26437	195	165
J30595	26437	258	220
J30596	26437	276	246
J30619	26437	329	297
J30620	26437	155	130
J30626	26437	204	175
J30632	26437	111	100
J30649	26437	257	226
J30650	26437	173	148
J30683	26437	162	147
J30699	26437	241	214
QL30000	26437	154	135
QL30006	26437	123	100
QL30007	26437	95	75
QL30009	26437	263	232
QL30018	26437	223	180
QL30019	26437	193	148
QL30024	26437	170	153
QL30042	26437	168	154
QL30051	26437	160	128
QL30054	26437	223	190
QL30056	26437	83	63
QL30058	26437	166	129
QL30060	26437	203	184
QL30068	26437	139	110
QL30069	26437	227	200
QL30078	26437	144	123
QL30080	26437	253	208
QL30081	26437	171	148
QL30091	26437	230	196
QL30092	26437	249	222
QL30093	26437	264	243
QL30096	26437	197	164
QL30104	26437	193	148
QL30112	26437	143	124
QL30113	26437	235	214
QL30115	26437	242	210
QL30127	26437	150	126
QL30132	26437	327	291
QL30141	26437	152	126
QL30142	26437	198	167
QL30149	26437	327	283
QL30151	26437	406	353
QL30152	26437	266	236
QL30153	26437	251	210
QL30159	26437	231	179
QL30161	26437	268	245
QL30167	26437	142	126
QL30169	26437	165	146
QL30171	26437	133	121
QL30174	26437	161	137
QL30180	26437	121	114
QL30181	26437	246	221
QL30185	26437	181	158
QL30187	26437	301	268
QL30189	26437	370	336
QL30190	26437	111	94
QL30191	26437	107	101
QL30194	26437	168	146
QL30196	26437	109	89
QL30202	26437	130	125
QL30203	26437	236	209
QL30206	26437	114	106
QL30214	26437	149	127
QL30215	26437	153	143
QL30218	26437	130	130
QL30220	26437	134	123
QL30221	26437	157	141
QL30225	26437	125	114
QL30226	26437	140	122
QL30230	26437	214	186
QL30233	26437	171	138
QL30242	26437	196	169
QL30243	26437	233	223
QL30244	26437	181	140
QL30250	26437	220	197
QL30253	26437	60	50
QL30255	26437	161	124
QL30257	26437	125	105
QL30260	26437	290	259
QL30261	26437	336	297
QL30263	26437	217	189
QL30264	26437	228	208
QL30265	26437	182	182
QL30267	26437	206	184
QL30268	26437	209	186
QL30270	26437	221	212
QL30271	26437	219	183
QL30285	26437	336	316
QL30288	26437	114	104
QL30296	26437	171	153
QL30302	26437	137	115
QL30303	26437	180	155
QL30315	26437	294	251
QL30317	26437	109	83
QL30319	26437	157	139
QL30320	26437	274	221
QL30323	26437	167	138
QL30325	26437	224	180
QL30330	26437	169	149
QL30337	26437	289	255
QL30343	26437	166	139
QL30345	26437	180	149
QL30346	26437	203	176
QL30355	26437	187	151
QL30358	26437	278	252
QL30360	26437	112	97
QL30365	26437	312	274
QL30366	26437	127	103
QL30367	26437	306	272
QL30370	26437	288	244
QL30375	26437	321	293
QL30377	26437	172	153
QL30384	26437	210	197
QL30391	26437	154	146
QL30405	26437	208	185
QL30413	26437	163	149
QL30424	26437	196	166
QL30425	26437	316	263
QL30428	26437	154	130
QL30435	26437	95	86
QL30448	26437	161	155
QL30452	26437	229	193
QL30453	26437	227	193
QL30456	26437	248	232
QL30461	26437	269	246
QL30466	26437	349	310
QL30475	26437	258	238
QL30478	26437	111	97
QL30480	26437	306	290
QL30481	26437	307	257
QL30483	26437	178	156
QL30485	26437	229	200
QL30487	26437	104	83
QL30516	26437	187	185
QL30623	26437	211	193
QL30654	26437	202	165
QL30668	26437	113	92
QL30673	26437	137	118
QL30674	26437	168	139
QL30675	26437	163	145
QL30678	26437	180	155
QL30687	26437	141	116
QL30695	26437	140	127
QL30697	26437	186	144
