# Supplementary material for: Enterotype Bacteroides Is Associated with a High Risk in Patients with Diabetes: A Pilot Study
Source: J Diabetes Res. 2020 Jan 22;2020:6047145. doi: 10.1155/2020/6047145 (PMC6996672; doi:10.1155/2020/6047145)
Supplement: Supplementary 6 — Table S6. Distribution of OTUs in 16 bacterial phyla in each sample. [file 6047145.f5.xls]

## Sheet: Sheet1
Table S5. The number of OTUs that can be assigned at each level
No. of OTUs	1129
Assigned to Kingdom	1129
Assigned to Phylum	1085
Assigned to Class	1036
Assigned to Order	1018
Assigned to Family	904
Assigned to Genus	612
Assigned to Species	0
Min no. of OTUs per sample	50
Max no. of OTUs per sample	353
Mean no. of OTUs per sample	177.409
Sd no. of OTUs per sample	61.5026
