# Supplementary material for: Enterotype Bacteroides Is Associated with a High Risk in Patients with Diabetes: A Pilot Study
Source: J Diabetes Res. 2020 Jan 22;2020:6047145. doi: 10.1155/2020/6047145 (PMC6996672; doi:10.1155/2020/6047145)
Supplement: Supplementary 9 — Table S9. Comparison of three factors between T2D and control group. [file 6047145.f8.xls]

## Sheet: genus_diff.marker.filt
Table S8. Differential genera between T2D and control group.
taxonname	mean(CON)	mean(DIAB)	pvalue	fdr
g__Bifidobacterium	0.00956379	0.0401354	0.00760553	0.106477
g__Butyricicoccus	0.00373555	0.00163498	6.64904e-06	0.000605063
g__Cardiobacterium	0	6.77477e-06	0.0232196	0.222419
g__Cetobacterium	0.000144147	0	0.00716321	0.106477
g__Coprococcus	0.00756618	0.00206038	6.40076e-06	0.000605063
g__Corynebacterium	0	1.38318e-05	0.00871972	0.110547
g__Eggerthella	1.53348e-05	0.000568516	7.74083e-05	0.00352208
g__Eisenbergiella	7.25846e-05	0.000519963	0.017226	0.174174
g__Enterococcus	2.04464e-06	0.000154408	0.00279981	0.0566184
g__Escherichia/Shigella	0.0191521	0.0437018	0.0045136	0.0746796
g__Faecalibacterium	0.0612277	0.0645785	0.0390953	0.332453
g__Fusobacterium	0.000751404	0.0113065	0.000827382	0.0215119
g__Granulicatella	1.12455e-05	6.88768e-05	0.0266081	0.242134
g__Lachnospiracea_incertae_sedis	0.0344675	0.0283414	0.0166103	0.174174
g__Lactobacillus	0.000208553	0.0147216	0.000375755	0.0136775
g__Mobiluncus	3.06695e-06	2.82282e-07	0.00911101	0.110547
g__Morganella	0	0.000321237	0.0129802	0.14765
g__Oscillibacter	0.00286147	0.00236919	0.00110481	0.0251344
g__Paraprevotella	0.00520667	0.0026718	0.00443826	0.0746796
g__Phascolarctobacterium	0.0259178	0.0259307	0.0401866	0.332453
g__Prevotella	0.172476	0.0576194	0.000687625	0.020858
g__Roseburia	0.0597463	0.0378433	6.02101e-05	0.00352208
g__Sneathia	2.86249e-05	7.90389e-06	0.0461535	0.357553
